# Supplementary material for: Disruption of Plasmodium falciparum histidine-rich protein 2 may affect haem metabolism in the blood stage
Source: Parasit Vectors. 2020 Dec 9;13:611. doi: 10.1186/s13071-020-04460-0 (PMC7725123; doi:10.1186/s13071-020-04460-0)
Supplement: Supplementary file 7 — Additional file 7: Table S6. Length distribution of transcripts. [file 13071_2020_4460_MOESM7_ESM.xlsx]

## Sheet: Table S7
Table S7. Gene expression of five differentially expressed genes in six time points
Gene ID	3D7_1_16h FPKM	3D7_1_24h FPKM	3D7_1_32h FPKM	3D7_1_40h FPKM	3D7_1_0h FPKM	3D7_1_8h FPKM	3D7_2_16h FPKM	3D7_2_24h FPKM	3D7_2_32h FPKM	3D7_2_40h FPKM	3D7_2_0h FPKM	3D7_2_8h FPKM	3D7_3_16h FPKM	3D7_3_24h FPKM	3D7_3_32h FPKM	3D7_3_40h FPKM	3D7_3_0h FPKM	3D7_3_8h FPKM	L2_1_16h FPKM	L2_1_24h FPKM	L2_1_32h FPKM	L2_1_40h FPKM	L2_1_0h FPKM	L2_1_8h FPKM	L2_2_16h FPKM	L2_2_24h FPKM	L2_2_32h FPKM	L2_2_40h FPKM	L2_2_0h FPKM	L2_2_8h FPKM	L2_3_16h FPKM	L2_3_24h FPKM	L2_3_32h FPKM	L2_3_40h FPKM	L2_3_0h FPKM	L2_3_8h FPKM	Transcripts	Chr	log2(L2_0h/3D7_0h)	Qvalue(3D7_0h-vs-L2_0h)	Pvalue(3D7_0h-vs-L2_0h)	log2(L2_8h/3D7_8h)	Qvalue(3D7_8h-vs-L2_8h)	Pvalue(3D7_8h-vs-L2_8h)	log2(L2_16h/3D7_16h)	Qvalue(3D7_16h-vs-L2_16h)	Pvalue(3D7_16h-vs-L2_16h)	log2(L2_24h/3D7_24h)	Qvalue(3D7_24h-vs-L2_24h)
PF3D7_1011900	3.91	4.24	15.26	17.12	11.61	8.36	3.27	3.47	9.9	18.71	16.64	7.69	7.61	4.55	14.31	9.72	9.28	8.95	1.68	2.94	4.84	19.23	15.29	1.81	1.67	2.74	5.18	15.76	19.53	1.81	1.78	0.84	5.13	16.53	15.58	2.8	BGI_novel_T001310,XM_001347365.2	NC_037281.1	0.101708	0.861609	0.73039	-2.0714	0.0058684	0.000505622	-1.46243	0.00103396	0.000427296	-0.598722	0.338848
PF3D7_1246100	6.06	8.57	3.81	8.34	12.63	4.41	5.87	9.89	8.16	3.47	7.92	0	6.02	8.38	6.45	10.83	5.04	10.92	3.31	3.22	13.76	19	16.3	5.73	4.65	5.36	10.47	22.6	21.85	5.65	2.76	0.22	12.08	29.52	15.73	5.27	XM_001350810.1	NC_037284.1	0.765807	0.0359858	0.005502	0.544318	0.548759	0.377388	-0.768549	0.0053023	0.00249062	-1.17562	0.11835
PF3D7_1440200	9.94	28.28	20.5	26.79	29.8	14.08	13.77	37.98	41.34	17.2	12.81	0.18	16.17	31.87	23.34	32.29	23.2	20.23	4.51	31.98	58.03	44.41	27.34	4.39	5.56	27.97	57.8	49.1	33.61	7.15	5.46	15.74	61.92	50.74	19.9	6.65	XM_001348520.2,XM_001348519.1	NC_037283.1	0.154257	0.735639	0.550811	-0.37761	0.702161	0.551462	-1.26529	1.51e-11	2.24e-12	0.0114559	0.979262
PF3D7_1209600	1.17	0.74	0.21	2.47	3.37	2.53	1.43	0.29	0.25	2.02	2.05	0.89	0.31	0.34	0.37	2.13	1.38	2.47	0	0.36	0.05	1.61	3.01	0	0.56	0	0	1.02	3.71	0.45	0.34	0	0.29	0.62	3.28	0.88	XM_001350469.1	NC_037284.1	0.273399	0.649397	0.438303	-1.56507	0.131896	0.0477005	-1.37811	0.125111	0.0808199	-1.0002	0.388458
PF3D7_1364900	8.63	4.25	4.65	3.74	1.59	5.36	4.85	4.97	4.22	3.27	2.34	0	7.01	4.12	5.4	1.79	2.66	7.38	5.8	7.29	5.22	7.91	3.44	7.48	5.93	5.14	6.56	10.06	5.45	3.91	6.6	2.09	7.09	8.95	4.32	3.67	XM_001350324.2,BGI_novel_T001159	NC_004331.3	0.597572	0.249982	0.0925522	0.618537	0.472285	0.298074	-0.183386	0.581002	0.484996	0.369529	0.49078
[truncated: 8 more columns]

## Sheet: Sheet1
Gene ID	PF3D7_1011900	PF3D7_1246100	PF3D7_1440200	PF3D7_1209600	PF3D7_1364900
3D7_1_16h FPKM	3.91	6.06	9.94	1.17	8.63
3D7_1_24h FPKM	4.24	8.57	28.28	0.74	4.25
3D7_1_32h FPKM	15.26	3.81	20.5	0.21	4.65
3D7_1_40h FPKM	17.12	8.34	26.79	2.47	3.74
3D7_1_0h FPKM	11.61	12.63	29.8	3.37	1.59
3D7_1_8h FPKM	8.36	4.41	14.08	2.53	5.36
3D7_2_16h FPKM	3.27	5.87	13.77	1.43	4.85
3D7_2_24h FPKM	3.47	9.89	37.98	0.29	4.97
3D7_2_32h FPKM	9.9	8.16	41.34	0.25	4.22
3D7_2_40h FPKM	18.71	3.47	17.2	2.02	3.27
3D7_2_0h FPKM	16.64	7.92	12.81	2.05	2.34
3D7_2_8h FPKM	7.69	0	0.18	0.89	0
3D7_3_16h FPKM	7.61	6.02	16.17	0.31	7.01
3D7_3_24h FPKM	4.55	8.38	31.87	0.34	4.12
3D7_3_32h FPKM	14.31	6.45	23.34	0.37	5.4
3D7_3_40h FPKM	9.72	10.83	32.29	2.13	1.79
3D7_3_0h FPKM	9.28	5.04	23.2	1.38	2.66
3D7_3_8h FPKM	8.95	10.92	20.23	2.47	7.38
L2_1_16h FPKM	1.68	3.31	4.51	0	5.8
L2_1_24h FPKM	2.94	3.22	31.98	0.36	7.29
L2_1_32h FPKM	4.84	13.76	58.03	0.05	5.22
L2_1_40h FPKM	19.23	19	44.41	1.61	7.91
L2_1_0h FPKM	15.29	16.3	27.34	3.01	3.44
L2_1_8h FPKM	1.81	5.73	4.39	0	7.48
L2_2_16h FPKM	1.67	4.65	5.56	0.56	5.93
L2_2_24h FPKM	2.74	5.36	27.97	0	5.14
L2_2_32h FPKM	5.18	10.47	57.8	0	6.56
L2_2_40h FPKM	15.76	22.6	49.1	1.02	10.06
L2_2_0h FPKM	19.53	21.85	33.61	3.71	5.45
L2_2_8h FPKM	1.81	5.65	7.15	0.45	3.91
L2_3_16h FPKM	1.78	2.76	5.46	0.34	6.6
L2_3_24h FPKM	0.84	0.22	15.74	0	2.09
L2_3_32h FPKM	5.13	12.08	61.92	0.29	7.09
L2_3_40h FPKM	16.53	29.52	50.74	0.62	8.95
L2_3_0h FPKM	15.58	15.73	19.9	3.28	4.32
L2_3_8h FPKM	2.8	5.27	6.65	0.88	3.67
Transcripts	BGI_novel_T001310,XM_001347365.2	XM_001350810.1	XM_001348520.2,XM_001348519.1	XM_001350469.1	XM_001350324.2,BGI_novel_T001159
Chr	NC_037281.1	NC_037284.1	NC_037283.1	NC_037284.1	NC_004331.3
log2(L2_0h/3D7_0h)	0.101708	0.765807	0.154257	0.273399	0.597572
Qvalue(3D7_0h-vs-L2_0h)	0.861609	0.0359858	0.735639	0.649397	0.249982
Pvalue(3D7_0h-vs-L2_0h)	0.73039	0.005502	0.550811	0.438303	0.0925522
log2(L2_8h/3D7_8h)	-2.0714	0.544318	-0.37761	-1.56507	0.618537
Qvalue(3D7_8h-vs-L2_8h)	0.0058684	0.548759	0.702161	0.131896	0.472285
Pvalue(3D7_8h-vs-L2_8h)	0.000505622	0.377388	0.551462	0.0477005	0.298074
log2(L2_16h/3D7_16h)	-1.46243	-0.768549	-1.26529	-1.37811	-0.183386
Qvalue(3D7_16h-vs-L2_16h)	0.00103396	0.0053023	1.51e-11	0.125111	0.581002
Pvalue(3D7_16h-vs-L2_16h)	0.000427296	0.00249062	2.24e-12	0.0808199	0.484996
log2(L2_24h/3D7_24h)	-0.598722	-1.17562	0.0114559	-1.0002	0.369529
Qvalue(3D7_24h-vs-L2_24h)	0.338848	0.11835	0.979262	0.388458	0.49078
Pvalue(3D7_24h-vs-L2_24h)	0.165033	0.0361455	0.955748	0.202537	0.289957
log2(L2_32h/3D7_32h)	-1.58726	0.76482	0.958648	-1.05762	0.133779
Qvalue(3D7_32h-vs-L2_32h)	4.7e-06	0.0107402	0.000307	0.276379	0.734713
Pvalue(3D7_32h-vs-L2_32h)	4.4e-07	0.00361383	5.19e-05	0.184885	0.650232
log2(L2_40h/3D7_40h)	-0.246946	1.2105	0.52868	-1.34917	1.21065
Qvalue(3D7_40h-vs-L2_40h)	0.529067	0.000650258	0.0412082	0.00294094	0.000187549
Pvalue(3D7_40h-vs-L2_40h)	0.373055	8.12e-05	0.0128317	0.000499611	1.95e-05
GO	GO:0019439//aromatic compound catabolic process;GO:0034641//cellular nitrogen compound metabolic process;GO:0046483//heterocycle metabolic process;GO:0042168//heme metabolic process;GO:0055114//oxidation-reduction process;GO:1901564//organonitrogen compound metabolic process;GO:0042440//pigment metabolic process;GO:0044248//cellular catabolic process;GO:0051187//cofactor catabolic process;GO:0006…	GO:0033014//tetrapyrrole biosynthetic process;GO:0042168//heme metabolic process;GO:0009987//cellular process;GO:0019438//aromatic compound biosynthetic process;GO:1901576//organic substance biosynthetic process;GO:0044237//cellular metabolic process;GO:0051188//cofactor biosynthetic process;GO:0051186//cofactor metabolic process;GO:1901564//organonitrogen compound metabolic process;GO:0034641//c…	GO:0044237//cellular metabolic process;GO:0006807//nitrogen compound metabolic process;GO:0042440//pigment metabolic process;GO:0009058//biosynthetic process;GO:0071704//organic substance metabolic process;GO:0044238//primary metabolic process;GO:0006783//heme biosynthetic process;GO:1901576//organic substance biosynthetic process;GO:0044249//cellular biosynthetic process;GO:0046148//pigment bios…	GO:0034641//cellular nitrogen compound metabolic process;GO:0042440//pigment metabolic process;GO:0071704//organic substance metabolic process;GO:1901566//organonitrogen compound biosynthetic process;GO:0009987//cellular process;GO:0006807//nitrogen compound metabolic process;GO:0044271//cellular nitrogen compound biosynthetic process;GO:0008152//metabolic process;GO:0046483//heterocycle metaboli…	GO:0009058//biosynthetic process;GO:0051188//cofactor biosynthetic process;GO:0071704//organic substance metabolic process;GO:0034641//cellular nitrogen compound metabolic process;GO:0097659//nucleic acid-templated transcription;GO:0034654//nucleobase-containing compound biosynthetic process;GO:0008152//metabolic process;GO:0046483//heterocycle metabolic process;GO:1901362//organic cyclic compoun…
